# Supplementary material for: Bidirectional Regulation of Sodium Acetate on Macrophage Activity and Its Role in Lipid Metabolism of Hepatocytes
Source: Int J Mol Sci. 2023 Mar 14;24(6):5536. doi: 10.3390/ijms24065536 (PMC10051801; doi:10.3390/ijms24065536)
Supplement: Supplementary file 1 [file ijms-24-05536-s001.zip]

Archive with 1 entries (1 files):
- ijms-2218663-supplementary.pdf
